# Supplementary material for: Midbrain cytotoxic T cells as a distinct neuropathological feature of progressive supranuclear palsy
Source: Brain. 2025 Apr 15;148(8):2650–7. doi: 10.1093/brain/awaf135 (PMC12316005; doi:10.1093/brain/awaf135)
Supplement: awaf135_Supplementary_Data [file awaf135_supplementary_data.zip]

Archive with 5 entries (5 files):
- brain-2024-02625-File006.pdf
- brain-2024-02625-File007.mp4
- brain-2024-02625-File008.mp4
- brain-2024-02625-File009.mp4
- brain-2024-02625-File010.pdf
